# Supplementary material for: Depletion of the RNA-Binding Protein RBP33 Results in Increased Expression of Silenced RNA Polymerase II Transcripts in Trypanosoma brucei
Source: PLoS One. 2014 Sep 12;9(9):e107608. doi: 10.1371/journal.pone.0107608 (PMC4162612; doi:10.1371/journal.pone.0107608)
Supplement: Table S1 — List of transcripts associated with RBP33. Transcripts with a log2FC enrichment >3 (Sheet 1) or >2 (Sheet 2) with respect to the input sample are shown. (XLSX) [file pone.0107608.s006.xlsx]

## Sheet: Legend
Table S1. Transcripts associated with RBP33
Sheet 1, transcripts showing a log fold-change (log2FC) value > 3
Sheet 2, transcripts showing a log2FC value > 2
R1, reads in RBP33-immunoprecipitated sample 1
R2, reads in RBP33-immunoprecipitated sample 2
Control, reads in input sample
	Known gene product (experimental)
	Known gene product (orthology)
	Hypothetical protein, conserved
	Hypothetical protein, unknown function
	Hypothetical protein, unlikely
	non-coding RNAs

## Sheet: logFC>3
Gene ID	Product description	logFC	R1	R2	Control	Chromosome localization	Detected in Kolev et al.		BFrank	PFrank	Vasquez et al. (rank 1 = highest translational efficiency, rank 7782 = lowest translational efficiency). N.D. not detected
Tb927.10.8590	flagellum transition zone component (FTZC)	3.72538	26751	26764	2023	Within TU	+		6270	6454
Tb927.8.6840	mismatch repair protein MLH1 (MLH1)	3.0898	15975	13636	1739	Within TU	+		4791	5063
Tb927.10.4680	NUDIX hydrolase, conserved,predicted MutT/NUDIX family protein	3	11625	8144	1340	Within TU	+		6342	7680
Tb927.6.3490	zinc finger protein (ZFP1)	3.47551	16232	9129	1140	Within TU	+		2660	1227
Tb927.8.7740	amino acid transporter, putative	3.75386	142197	118626	9667	Within TU	+		7177	5124
Tb927.4.3930	amino acid transporter, putative	3.03542	50967	43630	6183	Within TU	+		3882	1630
Tb927.4.4730	amino acid transporter, putative (AATP11)	3.62438	246524	187922	17614	Within TU	+		7545	4435
Tb927.10.9620	NADH-ubiquinone oxidoreductase c	4.52674	1864	1317	69	Within TU	Not detected		N.D.
Tb927.7.5960	protein associated with differentiation 4 (PAD4)	3.18749	38466	30699	3796	Within TU	+		1896	1062
Tb927.7.5980	protein associated with differentiation 6 (PAD6)	3.07843	25629	20965	2956	Fourth gene upstream a convergent SSR	+		1330	699
Tb927.1.3130	protein kinase, putative	3.0063	13401	11154	1528	Within TU	+		3090	4212
Tb927.10.9080	pteridine transporter, putative	4.22157	548838	375531	24774	Within TU	+		7403	3372
Tb927.1.2820	pteridine transporter, putative	3.38011	79396	65054	6937	Antisense within TU	Not detected		7767	7773
Tb927.1.2880	pteridine transporter, putative	3.38009	77348	62040	6694	Antisense within TU	+		7749	7772
Tb927.1.2850	pteridine transporter, putative	3.37398	72756	59055	6357	Antisense within TU	+		7748	7771
Tb927.10.12170	RAB-interacting protein, putative	3.40963	10529	7324	840	Within TU	+		4526	4748
Tb927.11.1480	receptor-type adenylate cyclase GRESAG 4, putative	3	16578	14056	2110	Fourth gene upstream a convergent SSR	+		3400	2708
Tb927.5.4950	variant surface glycoprotein (VSG, atypical), putative	4.54831	1518	775	49	Outside a typical TU	+		N.D.
Tb927.7.6540	variant surface glycoprotein (VSG, atypical), putative	5.85976	499	314	7	First gene upstream a convergent SSR	+		N.D.
Tb927.8.130	variant surface glycoprotein (VSG, atypical), putative	4.9542	97	89	3	Close to left end of chromosome	+		3697	3058
Tb927.9.17850	variant surface glycoprotein (VSG, atypical), putative (3H15.230)	4.70044	30	22	1	Close to right end of chromosome	+		N.D.
Tb927.11.20190	variant surface glycoprotein (VSG), putative	3.58496	21	3	1	Pseudogene cluster	+		N.D.
Tb927.9.6270	hypothetical protein, conserved	3.05834	25514	18959	2861	Within TU	+		6197	5608
Tb927.8.2840	hypothetical protein, conserved	3.00619	19574	15440	2179	Second gene upstream a convergent SSR	+		4589	5551
Tb927.5.1840	hypothetical protein, conserved	3.09629	20345	14582	2042	Within TU	+		3727	5301
Tb927.10.11860	hypothetical protein, conserved	4.5714	50953	44672	2011	Within TU	+		4677	6548
Tb927.7.4580	hypothetical protein, conserved	3.43802	21604	21271	1978	Within TU	+		2640	4247
Tb927.7.3130	hypothetical protein, conserved	3.06783	16128	14384	1950	Within TU	+		6924	4733
Tb927.8.5480	hypothetical protein, conserved	3.2623	18180	14808	1719	Within TU	+		3075	6093
Tb927.5.1290	hypothetical protein, conserved	3.46364	19482	15909	1604	Within TU	+		1599	5032
Tb927.11.8070	hypothetical protein, conserved	3.93469	27373	18992	1516	Within TU	+		5977	4569
Tb927.11.5790	hypothetical protein, conserved	3.0734	7419	5854	845	Within TU	+		145	6153
Tb927.6.370	hypothetical protein, conserved	3.87422	7873	5794	466	Antisense within TU	+		6165	6367
Tb927.6.380	hypothetical protein, conserved	3.89409	7672	5679	449	Antisense within TU	+		102	601
Tb927.1.4440	hypothetical protein, conserved	3.74974	4271	2724	260	Within TU	Not detected		N.D.
Tb927.6.5200	hypothetical protein, conserved	3.07936	223	124	22	First gene upstream a convergent SSR	+		N.D.
Tb927.10.4720	hypothetical protein, conserved (RIPK4 and ankyrin domains)	3.97288	19011	17512	1163	Within TU	+		5310	6599
Tb927.10.15730	hypothetical protein, conserved (ankyrin domain)	3.20027	25869	22220	2616	First gene upstream a snoRNA cluster	+		7273	6987
Tb927.10.9310	hypothetical protein, conserved (Hly-III related)	3.02714	11854	9341	1300	Within TU	+		2361	4236
Tb927.5.4130	hypothetical protein, conserved (Mitocarta)	3.61648	61237	61168	4990	Within TU	+		7463	7633
Tb927.7.4050	hypothetical protein, conserved (Mitocarta)	3.76941	54047	39936	3446	Within TU	+		7179	7555
Tb927.11.5130	hypothetical protein, conserved (mitochondrial part)	3.02539	14091	11267	1669	Within TU	+		7299	6448
Tb927.9.8030	hypothetical protein, conserved (mitochondrial part)	3.18563	14506	12189	1467	Within TU	+		5218	7656
Tb927.10.12080	hypothetical protein, conserved (mitochondrial part)	3.03264	8178	6306	885	Within TU	+		662	3359
Tb927.11.6240	hypothetical protein, conserved (RNA-binding domain)	3.48881	8170	7704	707	Within TU	+		4932	7578
Tb927.4.2660	hypothetical protein, conserved (transmembrane)	3.88426	10783	8000	636	Within TU	+		4813	2303
Tb927.11.10290	hypothetical protein, conserved (transmembrane)	3.10912	3004	1828	280	Within TU	Not detected		N.D.
Tb927.1.4620	hypothetical protein, conserved (transmembrane)	3.10941	1539	912	142	Within TU	Not detected		N.D.
Tb927.1.4550	hypothetical protein, conserved (transmembrane)	3.0026	1089	578	104	Within TU	Not detected		N.D.
Tb927.1.4590	hypothetical protein, conserved (transmembrane)	3.11374	1015	647	96	Within TU	Not detected		N.D.
Tb927.10.15070	hypothetical protein, conserved (transmembrane)	4.16236	1889	1155	85	Within TU	Not detected		N.D.
Tb927.1.4570	hypothetical protein, conserved (transmembrane)	3.2854	955	605	80	Within TU	Not detected		N.D.
Tb927.7.5390	hypothetical protein, conserved, transmembrane	3.26129	17490	12349	1556	Within TU	+		7168	7543
Tb927.6.4050	hypothetical protein, conserved, ZC3H14	3.5319	11101	7984	825	Within TU	+		7207	7661
Tb927.10.15030	hypothetical protein	3.49495	2387	1807	186	Within TU	+		N.D.
Tb927.7.6030	hypothetical protein	3.74595	412	393	30	First gene downstream a convergent SSR	Not detected		N.D.
Tb927.7.6010	hypothetical protein	4.03526	418	369	24	Second gene downstream a convergent SSR	Not detected		N.D.
Tb927.8.5930	hypothetical protein	3.60733	305	280	24	Within TU	Not detected		N.D.
Tb927.7.7560	hypothetical protein	3.41013	279	210	23	Last gene in chromomsome VII according to GeneDB	+		6028	5957
Tb927.8.5920	hypothetical protein	4.16802	374	381	21	Within TU	Not detected		N.D.
Tb927.10.12580	hypothetical protein	3.42786	265	187	21	Antisense within TU	Not detected		N.D.
Tb927.11.11400	hypothetical protein	3.7261	221	176	15	Within TU	Not detected		N.D.
Tb927.10.1020	hypothetical protein	3.0761	154	99	15	First gene upstream a convergent SSR	Not detected		1235	3248
Tb927.11.11060	hypothetical protein	4.26679	228	234	12	Within TU	Not detected		N.D.
Tb927.10.13060	hypothetical protein	4.25739	250	209	12	Within TU	Not detected		N.D.
Tb927.6.550	hypothetical protein	3.52356	130	100	10	First gene upstream a convergent SSR	+		N.D.
Tb927.10.7170	hypothetical protein	3.07269	86	71	10	Second genedownstream a convergent SSR	+		N.D.
Tb927.11.8840	hypothetical protein	6.13699	600	526	8	Within TU	Not detected		N.D.
Tb927.10.7660	hypothetical protein	3.24793	89	63	8	Within TU	Not detected		N.D.
Tb927.7.3480	hypothetical protein	4.69249	192	170	7	Within TU	Not detected		N.D.
Tb927.4.140	hypothetical protein	3.54137	101	62	7	Close to left end of chromosome	Not detected		5573	5546
Tb927.6.110	hypothetical protein	3.50553	105	54	7	Close to left end of chromosome	+		5652	5836
Tb927.6.810	hypothetical protein	4.25424	126	103	6	First gene dowstream a convergent SSR	+		N.D.
Tb927.9.15950	hypothetical protein	3.26679	49	28	4	Close to right end of chromosome	+		N.D.
Tb927.4.5090	hypothetical protein	5.37504	132	117	3	Within TU	Not detected		N.D.
Tb05.30F7.410	Hypothetical Protein	3.75489	45	36	3	Antisense within TU	Not detected		N.D.
Tb927.10.3050	hypothetical protein	7.98442	560	453	2	Antisense within TU	Not detected		N.D.
Tb927.10.14060	hypothetical protein	3.2854	22	17	2	Within TU	Not detected		N.D.
Tb927.7.1940	hypothetical protein	6.42626	108	64	1	First gene upstream a convergent SSR	+		N.D.
Tb927.10.4350	hypothetical protein	4.04439	20	13	1	First gene downstream a convergent SSR	Not detected		N.D.
Tb927.11.13160	hypothetical protein	3.39232	11	10	1	Antisense within TU	Not detected		N.D.
Tb927.1.2200	hypothetical protein, zinc finger protein ZC3H4	4.00494	2983	1994	155	Within TU	Not detected		N.D.
Tb927.2.1290	hypothetical protein (25N24.45)	4.33985	88	74	4	Close to left end of chromosome	Not detected		N.D.
Tb927.11.16180	hypothetical protein (L-domain like)	5.89482	78	41	1	Antisense within TU	Not detected		N.D.
Tb927.10.12560	hypothetical protein (mitochondrial part)	3.01282	65	48	7	Antisense within TU	Not detected		N.D.
Tb927.8.3030	hypothetical protein (obsolete)	4.39104	12625	8818	511	Within TU	Not detected		6476	3794
Tb927.4.4780	hypothetical protein (transmembrane)	4.93816	8995	6395	251	Within TU	Not detected		N.D.
Tb927.10.5100	hypothetical protein (transmembrane)	3.41107	2370	1502	182	Within TU	+		N.D.
Tb04.3I12.100	hypothetical protein (transmembrane)	3.38802	1961	1389	160	Within TU	Not detected		N.D.
Tb927.10.9630	hypothetical protein (transmembrane)	5.39904	7844	5068	153	Within TU	Not detected		N.D.
Tb927.10.11460	hypothetical protein (transmembrane)	3.7697	1861	1467	122	Within TU	+		N.D.
Tb927.7.6710	hypothetical protein (transmembrane)	3.33954	1376	932	114	Within TU	Not detected		N.D.
Tb927.10.12070	hypothetical protein (transmembrane)	3.86673	1447	1033	85	Within TU	+		N.D.
Tb927.11.2450	hypothetical protein (transmembrane)	3.72504	1425	823	85	Fifth gene downstream a convergent SSR	Not detected		N.D.
Tb927.11.8340	hypothetical protein (transmembrane)	4.40988	889	599	35	Within TU	Not detected		N.D.
Tb927.10.12750	hypothetical protein (transmembrane)	5.00341	1263	854	33	Within TU	+		N.D.
Tb927.10.15060	hypothetical protein (transmembrane)	3.60881	430	302	30	Within TU	+		N.D.
Tb927.11.7810	hypothetical protein (transmembrane)	3.07728	277	164	28	Within TU	+		N.D.
Tb927.8.5340	hypothetical protein (transmembrane)	4.33823	269	176	11	First gene upstream a convergent SSR	+		N.D.
Tb927.10.12570	hypothetical protein (transmembrane)	4.30378	192	124	8	Within TU	Not detected		N.D.
Tb927.10.1010	hypothetical protein (transmembrane)	7.33539	204	119	1	Second gene upstream a convergent SSR	Not detected		3914	6975
Tb927.10.5720	hypothetical protein	3	108	62	12	First gene upstream a convergent SSR	+		N.D.
Tb927.1.3920	hypothetical protein, unlikely	3	2471	1671	283	Within TU	Not detected		N.D.
Tb927.9.2040	hypothetical protein, unlikely	3.66857	3704	2654	250	Within TU	Not detected		N.D.
Tb927.1.3140	hypothetical protein, unlikely	3.99286	4627	3238	247	Within TU	Not detected		N.D.
Tb927.9.6980	hypothetical protein, unlikely	3.49028	3234	2250	244	Within TU	Not detected		N.D.
Tb927.10.7260	hypothetical protein, unlikely	3	2187	1324	237	Within TU	Not detected		N.D.
Tb927.9.2480	hypothetical protein, unlikely	3.01784	2050	1449	216	Antisense within TU	Not detected		N.D.
Tb927.1.4460	hypothetical protein, unlikely	3.50815	2540	1556	180	Within TU	Not detected		N.D.
Tb927.9.8010	hypothetical protein, unlikely	3.10309	1710	1074	162	Within TU	Not detected		N.D.
Tb927.9.6990	hypothetical protein, unlikely	5.18946	7213	4537	161	Within TU	Not detected		N.D.
Tb927.9.11730	hypothetical protein, unlikely	4.21136	2980	2318	143	Within TU	Not detected		N.D.
Tb927.9.2500	hypothetical protein, unlikely	3.12076	1386	893	131	Antisense within TU	Not detected		N.D.
Tb927.10.15630	hypothetical protein, unlikely	3.76641	1648	992	97	Antisense within TU	Not detected		N.D.
Tb927.1.4290	hypothetical protein, unlikely	3.68491	1557	938	97	Within TU	Not detected		N.D.
Tb927.1.3930	hypothetical protein, unlikely	3.03814	813	567	84	Within TU	Not detected		N.D.
Tb927.1.3240	hypothetical protein, unlikely	3.86357	1296	1033	80	Within TU	Not detected		N.D.
Tb927.1.800	hypothetical protein, unlikely	3.67085	1134	700	72	Within TU	Not detected		6833	7294
Tb927.1.3490	hypothetical protein, unlikely	4.1952	1446	972	66	Within a gap between two TU	Not detected		N.D.
Tb927.1.2720	hypothetical protein, unlikely	3.00409	634	425	66	Within TU	Not detected		N.D.
Tb927.1.4640	hypothetical protein, unlikely	3.45025	517	423	43	Within TU	Not detected		N.D.
Tb927.9.2690	hypothetical protein, unlikely	3.46111	561	298	39	Within TU	Not detected		N.D.
Tb927.1.4610	hypothetical protein, unlikely	3.70966	530	412	36	Within TU	Not detected		N.D.
Tb927.9.13410	hypothetical protein, unlikely	4.42487	658	373	24	Within TU	Not detected		N.D.
Tb927.9.11180	hypothetical protein, unlikely	3.8501	284	264	19	First gene upstream a divergent SSR	Not detected		N.D.
Tb927.1.3500	hypothetical protein, unlikely	3.86153	242	165	14	Within a gap between two TU	Not detected		N.D.
Tb927.11.5930	hypothetical protein, unlikely	3	48	39	6	First gene downstream a divergent SSR	+		N.D.
Tb927.9.13180	hypothetical protein, unlikely	3.96347	97	59	5	Third gene dowstream a convergent SSR	Not detected		N.D.
Tb927.9.15960	hypothetical protein, unlikely	3.10852	42	27	4	Close to right end of chromosome	+		N.D.
Tb927.10.13050	hypothetical protein, unlikely	6.65821	345	261	3	Antisense within TU	Not detected		N.D.
Tb927.9.15970	hypothetical protein, unlikely	3.58496	34	14	2	Close to right end of chromosome	+		N.D.
Tb927.9.9910	hypothetical protein, unlikely	6.56986	115	75	1	Within TU	Not detected		N.D.
Tb927.9.8940	hypothetical protein, unlikely	5.06609	42	25	1	Within TU	Not detected		N.D.
Tb927.9.13170	hypothetical protein, unlikely	4.75489	28	26	1	Second gene downstream a convergent SSR	Not detected		N.D.
Tb927.1.3330	hypothetical protein, unlikely	3.85798	18	11	1	Third gene upstream a convergent SSR	Not detected		N.D.
Tb927.9.13190	hypothetical protein, unlikely	3.75489	17	10	1	Fourth gene dowstream a convergent SSR	Not detected		N.D.
Tb927.9.9890	hypothetical protein, unlikely	3.70044	16	10	1	Within TU	Not detected		N.D.
Tb927.1.3340	hypothetical protein, unlikely	3.39232	15	6	1	Second gene upstream a convergent SSR	Not detected		N.D.
Tb927.9.3940	hypothetical protein, unlikely (1L12.130)	3.22517	6417	4150	565	Antisense within TU	Not detected		N.D.
Tb927.9.4010	hypothetical protein, unlikely (1L12.165)	3.24061	6555	4069	562	Antisense within TU	Not detected		N.D.
Tb927.9.3730	hypothetical protein, unlikely (1L12.40)	3.67243	17	34	2	Antisense within TU	Not detected		N.D.
Tb927.9.4490	hypothetical protein, unlikely (1L12.435)	3.67139	2942	1925	191	Within TU	Not detected		N.D.
Tb927.9.5660	hypothetical protein, unlikely (28G16.375)	3.19627	6862	4852	639	Antisense within TU	Not detected		N.D.
Tb927.9.2680	hypothetical protein, unlikely (3C4.425)	5.00075	1211	710	30	Within TU	Not detected		N.D.
Tb927_10_v4.snoRNA.0066:snoRNA	C/D snoRNA	3	733	615	93	snoRNA array, sense within TU
Tb927_10_v4.snoRNA.0063:snoRNA	C/D snoRNA	3.08523	715	575	76	snoRNA array, sense within TU
Tb927_10_v4.snoRNA.0067:snoRNA	C/D snoRNA	3.09433	703	561	74	snoRNA array, sense within TU
Tb927_10_v4.snoRNA.0065:snoRNA	C/D snoRNA	3.27798	682	579	65	snoRNA array, sense within TU
Tb927_10_v4.snoRNA.0064:snoRNA	C/D snoRNA	3.30581	411	301	36	snoRNA array, sense within TU
Tb927_10_v4.snoRNA.0023:snoRNA	C/D snoRNA	3.18023	341	221	31	snoRNA array, sense within TU
Tb927_10_v4.snoRNA.0022:snoRNA	C/D snoRNA	3.23522	335	230	30	snoRNA array, sense within TU
Tb927_10_v4.snoRNA.0024:snoRNA	C/D snoRNA	4.16284	374	235	17	snoRNA array, sense within TU
Tb927_10_v4.snoRNA.0025:snoRNA	C/D snoRNA	3.09954	140	100	14	snoRNA array, sense within TU
Tb927_09_v4.snoRNA.0069	C/D snoRNA	3.0542	20	11	2	snoRNA array, sense within TU
Tb927_10_v4.snoRNA.0078:snoRNA	H/ACA-like snoRNA	3.145	1135	988	120	snoRNA array, sense within TU
Tb927_10_v4.snoRNA.0004:snoRNA	H/ACA-like snoRNA	3.03587	389	315	46	snoRNA array, sense within TU
Tb927_10_v4.snoRNA.0002:snoRNA	H/ACA-like snoRNA	3.07039	441	315	45	snoRNA array, sense within TU
Tb927_10_v4.snoRNA.0037:snoRNA	H/ACA-like snoRNA	3.6754	593	378	38	snoRNA array, sense within TU
Tb927_10_v4.snoRNA.0079:snoRNA	H/ACA-like snoRNA	3	264	241	34	snoRNA array, sense within TU
Tb927_10_v4.snoRNA.0080:snoRNA	H/ACA-like snoRNA	3.14839	273	259	30	snoRNA array, sense within TU
Tb927_10_v4.snoRNA.0039:snoRNA	H/ACA-like snoRNA	3.25172	216	165	20	snoRNA array, sense within TU
Tb927_10_v4.snoRNA.0050:snoRNA	H/ACA-like snoRNA	3	174	116	20	snoRNA array, sense within TU
Tb927_10_v4.snoRNA.0038:snoRNA	H/ACA-like snoRNA	3.43741	210	180	18	snoRNA array, sense within TU
Tb927_10_v4.snoRNA.0051:snoRNA	H/ACA-like snoRNA	3.41181	187	111	14	snoRNA array, sense within TU
Tb927.8.2663	tRNA Asparagine	3.85798	69	47	4	Within TU
Tb927.8.2851	tRNA Isoleucine	3.7761	83	54	5	tRNA cluster between two convergent TU
Tb10_tRNA_Pro_1:tRNA	tRNA Proline	4.20945	23	14	1	Antisense within TU
Tb927.4.4663	tRNA Selenocysteine	3.0542	25	6	2	Within TU
Tb927.4.3298	tRNA Valine	4.78136	35	20	1	In a cluster of 4 tRNAs, antisense within TU

## Sheet: logFC>2
Gene ID	Product description	logFC	R1	R2	Control		Detected in Kolev et al.		BFrank	PFrank	Vasquez et al. (rank 1 = highest translational efficiency, rank 7782 = lowest translational efficiency). N.D. not detected
Tb927.7.3730	RNA-binding protein, putative (RBP26)	2.64542	297	166	37		+		360	7257
Tb927.8.6650	RNA-binding protein, putative (DRBD12)	2.29768	425	165	60		+		7122	7474
Tb927.3.2610	GPI inositol deacylase 2 (GPIdeAc2)	2	3031	2117	698		+		N.D.
Tb927.7.3320	ATG12/APG12, putative (ATG12)	2.06925	3510	2550	722		+		1944	3152
Tb927.1.4580	cyclin-like F-box protein (CFB1C)	2.57871	4572	4174	732		+		3700	7752
Tb927.1.4600	cyclin-like F-box protein (CFB1D)	2.55801	4724	4345	770		+		3673	7652
Tb927.1.4630	cyclin-like F-box protein (CFB1E)	2.66684	5324	4735	792		+		N.D.
Tb927.1.4560	cyclin-like F-box protein (CFB1B)	2.49904	4925	4380	823		+		4532	7729
Tb927.1.4540	cyclin-like F-box protein (CFB1A)	2.56735	5120	4648	824		+		3843	7748
Tb927.6.3490	zinc finger protein (ZFP1)	3.47551	16232	9129	1140		+		2660	1227
Tb927.10.3360	hypothetical protein, conserved (PTP1-interacting protein, 39 kDa)	2.12476	5257	4774	1150		+		3252	7739
Tb927.10.4680	NUDIX hydrolase, conserved,predicted MutT/NUDIX family protein	2.88293	11625	8144	1340		+		6342	7680
Tb927.10.13900	UDP-galactose transporter	2.08099	7246	5197	1576		+		6491	7341
Tb927.8.6840	mismatch repair protein MLH1 (MLH1)	3.0898	15975	13636	1739		+		4791	5063
Tb927.3.5460	RNA-binding protein, putative (RBSR3)	2.26865	11056	7949	1972		+		6527	6210
Tb927.10.8590	flagellum transition zone component (FTZC)	3.72538	26751	26764	2023		+		6270	6454
Tb927.8.2850	Poly(A)-specific ribonuclease PARN-1	2.13965	10721	8756	2210		+		1957	4680
Tb927.8.990	RNA-binding protein, putative (RBP33)	2	9346	7370	2265		+		5927	1792
Tb927.10.12850	hypothetical protein, conserved (ttaggg binding factor(Inferred from Direct Assay) (PMID:15923618) )Q388W1 (UniProt)	2.76012	134729	96296	17051		+		7437	7125
Tb927.9.17850	variant surface glycoprotein (VSG, atypical), putative (3H15.230)	4.70044	30	22	1		+		N.D.
Tb927.11.20190	variant surface glycoprotein (VSG), putative	3.58496	21	3	1		+		N.D.
Tb927.8.130	variant surface glycoprotein (VSG, atypical), putative	4.9542	97	89	3		+		3697	3058
Tb927.7.6540	variant surface glycoprotein (VSG, atypical), putative	5.85976	499	314	7		+		N.D.
Tb927.2.1380	leucine-rich repeat protein (LRRP), putative (27H14.270)	2.78478	382	252	46		+		N.D.
Tb927.5.4950	variant surface glycoprotein (VSG, atypical), putative	4.54831	1518	775	49		+		N.D.
Tb927.10.9620	NADH-ubiquinone oxidoreductase c	4.52674	1864	1317	69		Not detected		N.D.
Tb927.7.4110	kinesin, putative	2.6873	1621	1548	246		+		2403	7572
Tb927.3.3720	Golgi vesicular membrane trafficking protein, putative	2.51891	3625	2416	527		+		4793	6618
Tb927.3.5660	UDP-Gal or UDP-GlcNAc-dependent glycosyltransferase, putative	2.50824	3934	2529	568		+		797	6041
Tb927.4.3870	receptor-type adenylate cyclase GRESAG 4, putative	2.41524	3779	3198	654		+		7239	7750
Tb927.4.3860	receptor-type adenylate cyclase GRESAG 4, putative	2.49354	4079	3411	665		+		7605	7722
Tb927.4.3880	receptor-type adenylate cyclase GRESAG 4, putative	2.52313	4554	3804	727		+		7226	7733
Tb927.10.12170	RAB-interacting protein, putative	3.40963	10529	7324	840		+		4526	4748
Tb927.4.2520	NAD dependent deacetylase, putative,transcriptional regulator, Sir2 family protein, nicotinic acid mononucleotide 5,6-dimethylbenzimidazole (cobb) protein	2.04328	4984	4117	1104		+		2939	6121
Tb927.4.3750	receptor-type adenylate cyclase GRESAG 4, putative	2.62949	7892	6848	1191		+		7630	7648
Tb927.3.2400	palmitoyl acyltransferase 10, putative	2.37973	7369	5236	1211		+		4384	6905
Tb927.1.3130	protein kinase, putative	3.0063	13401	11154	1528		+		3090	4212
Tb927.10.16140	Adenylate/guanylate cyclase, putative	2.03686	7085	5098	1591		+		7107	7606
Tb927.11.270	mitochondrial carrier protein, putative	2.59792	12843	7063	1644		+		7385	4956
Tb927.11.9470	ADP-ribosylation factor GTPase activating protein, putative	2.0252	8057	6035	1731		+		1860	2098
Tb927.11.1480	receptor-type adenylate cyclase GRESAG 4, putative	2.85982	16578	14056	2110		+		6755	6113
Tb927.11.12430	cell division cycle phosphatase 14, putative	2.77642	16930	13477	2219		+		3929	4319
Tb927.9.4370	GTPase activating protein, putative (1L12.390)	2.21063	11179	9632	2248		+		6566	5465
Tb927.3.2820	TFIIF-stimulated CTD phosphatase, putative	2.17551	12155	9863	2437		+		5411	6177
Tb927.3.5540	dynein intermediate chain WDRD34, putative	2.35951	13622	11463	2444		+		2452	1438
Tb927.5.1450	receptor-type adenylate cyclase GRESAG 4, putative	2.52499	15091	13181	2456		+		7668	7743
Tb927.11.5290	mitochondrial carrier protein, putative	2.50052	17437	11661	2571		+		1533	979
Tb927.7.1880	zinc finger protein, putative	2.26034	15590	11671	2845		+		5405	7044
Tb927.7.1840	zinc finger protein, putative	2.19819	15498	11357	2926		+		6193	6976
Tb927.7.5980	protein associated with differentiation 6, putative (Inferred from Sequence Alignment)	2.97843	25629	20965	2956		+		1330	699
Tb927.1.3230	cell division cycle protein, putative	2.0418	15195	13027	3427		+		7392	7265
Tb927.9.4560	RBP32 (RBP32)	2.04616	16811	13644	3687		+		7719	7770
Tb927.7.5960	protein associated with differentiation 4, putative (Inferred from Sequence Alignment)	3.18749	38466	30699	3796		+		1896	1062
Tb927.9.2350	serine/threonine protein kinase, putative	2.06735	17376	14213	4039		+		7497	7635
Tb927.7.6000	protein associated with differentiation 8, putative (Inferred from Sequence Alignment)	2.08298	20619	16843	4421		+		1110	722
Tb927.11.5940	receptor-type adenylate cyclase GRESAG 4, putative	2.71803	34365	30077	4897		+		7755	7690
Tb927.9.2520	microtubule- associated protein (GB4)	2.01444	22620	17889	5373		+		7607	6920
Tb927.9.1500	protein kinase, putative	2.40703	36459	26041	5892		+		3680	6998
Tb927.4.3930	amino acid transporter, putative	2.93542	50967	43630	6183		+		3882	1630
Tb927.1.2850	pteridine transporter, putative	3.37398	72756	59055	6357		+		7748	7771
Tb927.1.2880	pteridine transporter, putative	3.38009	77348	62040	6694		+		7749	7772
Tb927.1.2820	pteridine transporter, putative	3.38011	79396	65054	6937		Not detected		7767	7773
Tb927.7.5990	protein associated with differentiation 7, putative (Inferred from Sequence Alignment)	2.07408	36856	32487	8825		+		1803	1083
Tb927.8.7740	amino acid transporter, putative	3.75386	142197	118626	9667		+		7177	5124
Tb927.7.5970	protein associated with differentiation 5, putative (Inferred from Sequence Alignment)	2.089	47002	40556	10290		+		1834	1011
Tb927.4.4730	amino acid transporter, putative (AATP11)	3.62438	246524	187922	17614		+		7545	4435
Tb927.10.9080	pteridine transporter, putative	4.22157	548838	375531	24774		+		7403	3372
Tb927.1.3750	hypothetical protein, conserved	2.39993	71	24	9		Not detected		N.D.
Tb927.3.3430	hypothetical protein, conserved	2	51	23	10		Not detected		N.D.
Tb927.9.13420	hypothetical protein, conserved	2.28011	79	57	14		Not detected		N.D.
Tb927.6.5200	hypothetical protein, conserved	2.97936	223	124	22		+		N.D.
Tb927.8.4200	hypothetical protein, conserved	2.12029	131	69	23		+		1653	7686
Tb927.7.2090	hypothetical protein, conserved	2.76407	278	116	29		+		472	1278
Tb927.6.240	hypothetical protein, conserved	2.49778	360	250	54		+		3854	5599
Tb927.4.3970	hypothetical protein, conserved	2.16111	405	248	73		+		1694	5272
Tb927.10.12760	zinc finger protein family member, putative (ZC3H36)	2.06995	418	237	78		+		7517	347
Tb927.1.4570	hypothetical protein, conserved	3.2854	955	605	80		Not detected		N.D.
Tb927.8.7820	hypothetical protein, conserved	2.01513	456	215	83		+		110	5427
Tb927.10.15070	hypothetical protein, conserved	4.16236	1889	1155	85		Not detected		N.D.
Tb927.1.4590	hypothetical protein, conserved	3.11374	1015	647	96		Not detected		N.D.
Tb927.1.4550	hypothetical protein, conserved	3.0026	1089	578	104		Not detected		N.D.
Tb927.1.4620	hypothetical protein, conserved	3.10941	1539	912	142		Not detected		N.D.
Tb927.4.1910	hypothetical protein, conserved	2.60222	1473	798	187		+		38	278
Tb927.10.9340	hypothetical protein	2.86613	2010	1096	213		+		N.D.
Tb927.1.4440	hypothetical protein, conserved	3.74974	4271	2724	260		Not detected		N.D.
Tb927.8.910	hypothetical protein, conserved	2.27302	1858	781	273		+		473	702
Tb927.3.4590	hypothetical protein, conserved	2.037	1370	736	275		+		4057	3843
Tb927.11.10290	hypothetical protein, conserved	3.10912	3004	1828	280		Not detected		N.D.
Tb927.6.380	hypothetical protein, conserved	3.89409	7672	5679	449		+		102	601
Tb927.6.370	hypothetical protein, conserved	3.87422	7873	5794	466		+		6165	6367
Tb927.9.7100	hypothetical protein, conserved	2.01542	2358	1799	551		+		2579	5671
Tb927.4.500	hypothetical protein, conserved	2.2742	3569	2555	633		+		5665	5258
Tb927.4.2660	hypothetical protein, conserved	3.88426	10783	8000	636		+		4813	2303
Tb927.4.4790	hypothetical protein, conserved	2.28575	3385	2876	642		+		1994	4354
Tb927.4.2160	hypothetical protein, conserved	2.05391	2988	2095	656		+		6252	7437
Tb927.11.6240	hypothetical protein, conserved	3.48881	8170	7704	707		+		4932	7578
Tb927.4.4580	hypothetical protein, conserved	2.05875	3095	2697	745		+		N.D.
Tb927.9.2700	hypothetical protein, conserved (3C4.415)	2.67257	5786	4517	808		+		3141	5888
Tb927.6.4050	zinc finger protein family member, putative	3.5319	11101	7984	825		+		7207	7661
Tb927.10.12160	hypothetical protein, conserved	2.08363	3585	3075	842		+		2808	6097
Tb927.11.5790	hypothetical protein, conserved	2.9734	7419	5854	845		+		145	6153
Tb927.11.2460	hypothetical protein, conserved	2.56907	5990	4395	875		+		3731	7566
Tb927.10.12080	hypothetical protein, conserved	3.03264	8178	6306	885		+		662	3359
Tb927.10.11010	hypothetical protein, conserved (GU2)	2.36143	6235	4392	1034		+		5388	7069
Tb927.9.8240	hypothetical protein, conserved	2.21048	5717	4132	1064		+		1364	1161
Tb927.8.7760	hypothetical protein, conserved	2.24294	5836	4275	1068		+		4355	6720
Tb927.10.4860	hypothetical protein, conserved	2.281	5904	4487	1069		+		669	4381
Tb927.8.8110	hypothetical protein, conserved	2.08864	5009	4170	1079		+		2156	5067
Tb927.11.4560	hypothetical protein, conserved	2.51841	7014	5568	1098		+		2144	6045
Tb927.1.530	hypothetical protein, conserved	2.24793	6212	4409	1118		+		3125	5338
Tb927.11.16260	hypothetical protein, conserved	2	4419	3767	1127		+		7775	7768
Tb927.2.2550	hypothetical protein, conserved (10C8.75)	2.8232	9216	7175	1158		+		6814	7516
Tb927.10.4720	hypothetical protein, conserved	3.97288	19011	17512	1163		+		5310	6599
Tb927.11.2390	hypothetical protein, conserved	2.53346	8094	6380	1250		+		7516	7284
Tb927.8.8070	hypothetical protein, conserved	2.61773	8522	7019	1266		+		164	3302
Tb927.11.9090	hypothetical protein, conserved	2.08877	6377	4666	1298		+		6655	7582
Tb927.10.9310	hypothetical protein, conserved	3.02714	11854	9341	1300		+		2361	4236
Tb927.10.4800	hypothetical protein, conserved	2.00958	5508	4418	1321		+		4489	6843
Tb927.8.3070	hypothetical protein, conserved	2.74652	10277	7507	1325		+		4986	5288
Tb927.9.3880	hypothetical protein, conserved (1L12.120)	2.51621	9034	6435	1352		+		3957	7067
Tb927.10.11910	hypothetical protein, conserved	2.01929	6234	4281	1390		+		6823	7649
Tb927.8.5660	hypothetical protein, conserved	2.07448	7427	4577	1425		+		4661	4793
Tb927.9.8030	hypothetical protein, conserved	3.18563	14506	12189	1467		+		5218	7656
Tb927.5.1600	hypothetical protein, conserved	2.06778	6478	5077	1477		+		2980	2690
Tb927.11.8070	hypothetical protein, conserved	3.93469	27373	18992	1516		+		5977	4569
Tb927.7.5390	hypothetical protein, conserved	3.26129	17490	12349	1556		+		7168	7543
Tb927.10.12140	hypothetical protein, conserved	2.02357	6474	5400	1565		+		7142	7179
Tb927.5.1290	hypothetical protein, conserved	3.46364	19482	15909	1604		+		1599	5032
Tb927.5.2330	hypothetical protein, conserved	2.06018	7091	6371	1614		+		7490	7075
Tb927.6.3330	hypothetical protein, conserved	2.04093	7815	5592	1629		+		3636	4001
Tb927.9.11890	hypothetical protein, conserved	2.04159	6889	5672	1635		+		6135	5869
Tb927.11.5130	hypothetical protein, conserved	2.92539	14091	11267	1669		+		7299	6448
Tb927.7.7190	hypothetical protein, conserved	2.54577	10802	9133	1707		+		5713	6294
Tb927.8.5480	hypothetical protein, conserved	3.2623	18180	14808	1719		+		3075	6093
Tb927.4.3400	hypothetical protein, conserved	2.29567	9657	7272	1724		+		3619	6649
Tb927.7.5300	hypothetical protein, conserved	2.0227	7164	5954	1730		+		3250	3397
Tb927.6.1720	hypothetical protein, conserved	2.00739	7369	5663	1737		+		4672	4708
Tb927.3.2360	hypothetical protein, conserved	2.35677	11127	7395	1808		+		1576	5586
Tb927.8.4650	hypothetical protein, conserved	2.13914	9280	6807	1826		+		5022	5447
Tb927.7.3220	hypothetical protein, conserved	2.7783	15908	10491	1924		+		4826	6108
Tb927.7.3130	hypothetical protein, conserved	2.96783	16128	14384	1950		+		6924	4733
Tb927.5.1350	hypothetical protein, conserved	2.29593	11367	7824	1954		+		7456	7683
Tb927.10.7270	hypothetical protein, conserved	2.03023	8540	6476	1970		+		4608	5508
Tb927.7.4580	hypothetical protein, conserved	3.43802	21604	21271	1978		+		2640	4247
Tb927.10.11860	hypothetical protein, conserved,proline rich protein	4.5714	50953	44672	2011		+		4677	6548
Tb927.10.4230	hypothetical protein, conserved	2.24107	11583	7620	2031		+		4233	7106
Tb927.5.1840	hypothetical protein, conserved	3.09629	20345	14582	2042		+		3727	5301
Tb927.11.7300	hypothetical protein, conserved	2	9140	7042	2171		+		4940	3238
Tb927.8.2840	hypothetical protein, conserved	3.00619	19574	15440	2179		+		4589	5551
Tb927.9.4050	hypothetical protein, conserved (1L12.195)	2.02528	9948	6870	2214		+		4271	3966
Tb927.3.3850	hypothetical protein, conserved	2.21245	11238	10313	2325		+		4367	2830
Tb927.10.11090	hypothetical protein, conserved (GU2)	2.78761	18489	14599	2396		+		7581	7694
Tb927.8.2750	hypothetical protein, conserved	2	9994	8163	2460		+		4989	6459
Tb927.7.4330	hypothetical protein, conserved	2.05294	10691	8884	2528		+		4012	5477
Tb927.11.7211	SNF2 DNA repair protein, putative	2.02055	11626	8945	2535		+		7337	7699
Tb927.11.16250	hypothetical protein, conserved	2.83514	21028	15352	2549		+		6544	6900
Tb927.10.15730	hypothetical protein, conserved	3.20027	25869	22220	2616		+		7273	6987
Tb927.8.4630	hypothetical protein, conserved	2	12112	8040	2723		+		5028	6389
Tb927.10.6210	hypothetical protein, conserved	2	12000	8903	2851		+		4106	7156
Tb927.9.6270	hypothetical protein, conserved	2.95834	25514	18959	2861		+		6197	5608
Tb927.10.8180	hypothetical protein, conserved	2.6742	19801	17143	2894		+		5174	7016
Tb927.11.12390	hypothetical protein, conserved	2.78744	22748	19850	3085		+		6522	7459
Tb927.7.4050	hypothetical protein, conserved	3.76941	54047	39936	3446		+		7179	7555
Tb927.11.4520	hypothetical protein, conserved	2	14505	11374	3564		+		7503	7499
Tb927.10.15700	hypothetical protein, conserved	2.0457	14992	13037	3638		+		5154	2854
Tb927.5.4130	hypothetical protein, conserved	3.61648	61237	61168	4990		+		7463	7633
Tb927.11.3390	hypothetical protein, conserved	2.32123	30949	27293	5827		+		7577	7200
Tb927.10.1010	hypothetical protein	7.33539	204	119	1		Not detected		3914	6975
Tb927.7.1940	hypothetical protein	6.42626	108	64	1		+		N.D.
Tb927.11.16180	hypothetical protein	5.89482	78	41	1		Not detected		N.D.
Tb927.10.4350	hypothetical protein	4.04439	20	13	1		Not detected		N.D.
Tb927.11.13160	hypothetical protein	3.39232	11	10	1		Not detected		N.D.
Tb927.10.3050	hypothetical protein	7.98442	560	453	2		Not detected		N.D.
Tb927.10.14060	hypothetical protein	3.2854	22	17	2		Not detected		N.D.
Tb927.4.5090	hypothetical protein	5.37504	132	117	3		Not detected		N.D.
Tb05.30F7.410	Hypothetical Protein	3.75489	45	36	3		Not detected		N.D.
Tb927.2.1290	hypothetical protein (25N24.45)	4.33985	88	74	4		Not detected		N.D.
Tb927.9.15950	hypothetical protein	3.26679	49	28	4		+		N.D.
Tb927.10.490	hypothetical protein	2.45943	32	23	5		+		5150	1314
Tb927.10.7150	hypothetical protein	2.07039	21	21	5		+		N.D.
Tb927.6.810	hypothetical protein	4.25424	126	103	6		+		N.D.
Tb927.10.3060	hypothetical protein	2.68182	46	31	6		+		N.D.
Tb927.7.3480	hypothetical protein	4.69249	192	170	7		Not detected		N.D.
Tb927.4.140	hypothetical protein	3.54137	101	62	7		Not detected		5573	5546
Tb927.6.110	hypothetical protein	3.50553	105	54	7		+		5652	5836
Tb927.10.12560	hypothetical protein	3.01282	65	48	7		Not detected		N.D.
Tb927.2.5700	hypothetical protein (1F7.220)	2.04753	33	21	7		Not detected		N.D.
Tb927.11.8840	hypothetical protein	6.13699	600	526	8		Not detected		N.D.
Tb927.10.12570	hypothetical protein	4.30378	192	124	8		Not detected		N.D.
Tb927.10.7660	hypothetical protein	3.24793	89	63	8		Not detected		N.D.
Tb927.7.3720	hypothetical protein	2.82018	74	39	8		Not detected		N.D.
Tb927.6.550	hypothetical protein	3.52356	130	100	10		+		N.D.
Tb927.10.7170	hypothetical protein	2.97269	86	71	10		+		N.D.
Tb927.10.9550	hypothetical protein	2.53605	68	48	10		Not detected		N.D.
Tb927.11.16190	hypothetical protein	2.27798	67	30	10		Not detected		N.D.
Tb927.2.5710	hypothetical protein (1F7.225)	2.20163	48	44	10		Not detected		N.D.
Tb927.8.5340	hypothetical protein	4.33823	269	176	11		+		N.D.
Tb927.11.11060	hypothetical protein	4.26679	228	234	12		Not detected		N.D.
Tb927.10.13060	hypothetical protein	4.25739	250	209	12		Not detected		N.D.
Tb927.10.5720	hypothetical protein	2.82443	108	62	12		+		N.D.
Tb927.11.11400	hypothetical protein	3.7261	221	176	15		Not detected		N.D.
Tb927.10.1020	hypothetical protein	3.0761	154	99	15		Not detected		1235	3248
Tb927.3.4010	hypothetical protein	2.82782	116	97	15		Not detected		N.D.
Tb927.7.6020	hypothetical protein	2.40939	92	78	16		Not detected		N.D.
Tb927.8.5920	hypothetical protein	4.16802	374	381	21		Not detected		N.D.
Tb927.10.12580	hypothetical protein	3.42786	265	187	21		Not detected		N.D.
Tb927.10.16010	hypothetical protein	2.07973	95	91	22		+		N.D.
Tb927.7.7560	hypothetical protein	3.41013	279	210	23		+		6028	5957
Tb927.7.6010	hypothetical protein	4.03526	418	369	24		Not detected		N.D.
Tb927.8.5930	hypothetical protein	3.60733	305	280	24		Not detected		N.D.
Tb927.10.12280	hypothetical protein	2.30378	139	98	24		+		N.D.
Tb927.11.7810	hypothetical protein	2.97728	277	164	28		+		N.D.
Tb927.7.6030	hypothetical protein	3.74595	412	393	30		Not detected		N.D.
Tb927.10.15060	hypothetical protein	3.60881	430	302	30		+		N.D.
Tb927.9.13160	hypothetical protein	2.06465	143	108	30		Not detected		N.D.
Tb927.10.12750	hypothetical protein	5.00341	1263	854	33		+		N.D.
Tb927.11.8340	hypothetical protein	4.40988	889	599	35		Not detected		N.D.
Tb927.10.140	hypothetical protein	2.64386	406	344	60		Not detected		5309	3012
Tb927.10.10270	hypothetical protein	2.68407	470	494	75		+		N.D.
Tb927.10.2420	hypothetical protein	2.62352	588	398	80		+		N.D.
Tb927.10.12070	hypothetical protein	3.86673	1447	1033	85		+		N.D.
Tb927.11.2450	hypothetical protein	3.72504	1425	823	85		Not detected		N.D.
Tb927.11.12140	hypothetical protein	2.11917	492	290	90		Not detected		N.D.
Tb927.7.6330	hypothetical protein	2.05894	470	292	98		Not detected		N.D.
Tb927.7.6710	hypothetical protein	3.33954	1376	932	114		Not detected		N.D.
Tb927.10.11460	hypothetical protein	3.7697	1861	1467	122		+		N.D.
Tb927.7.7550	hypothetical protein	2.10164	708	468	137		+		N.D.
Tb927.2.680	hypothetical protein (3B10.295)	2.16527	737	501	138		+		N.D.
Tb927.6.250	hypothetical protein	2	626	482	152		+		6945	6554
Tb927.10.9630	hypothetical protein	5.39904	7844	5068	153		Not detected		N.D.
Tb927.1.2200	hypothetical protein,zinc finger protein family member, putative (ZC3H4)	4.00494	2983	1994	155		Not detected		N.D.
Tb04.3I12.100	Hypothetical Protein	3.38802	1961	1389	160		Not detected		N.D.
Tb927.6.120	hypothetical protein	2.09893	800	551	169		+		6516	3629
Tb927.10.9710	hypothetical protein	2.62426	1208	913	172		+		N.D.
Tb927.10.5100	hypothetical protein	3.41107	2370	1502	182		+		N.D.
Tb927.10.15030	hypothetical protein	3.49495	2387	1807	186		+		N.D.
Tb927.10.8740	hypothetical protein	2.03153	950	669	198		+		N.D.
Tb927.11.4580	hypothetical protein	2.05209	1120	713	221		Not detected		6820	6764
Tb927.7.6140	hypothetical protein	2.48141	1565	1015	231		Not detected		N.D.
Tb927.4.4780	hypothetical protein	4.93816	8995	6395	251		Not detected		N.D.
Tb927.7.6120	hypothetical protein	2.64799	1955	1367	265		Not detected		N.D.
Tb927.1.2420	hypothetical protein	2.15543	1526	1147	300		+		N.D.
Tb927.4.2610	hypothetical protein	2.07261	1457	1204	339		Not detected		N.D.
Tb927.9.2890	hypothetical protein	2	1763	1319	421		Not detected		N.D.
Tb927.8.3030	hypothetical protein	4.39104	12625	8818	511		Not detected		6476	3794
Tb927.10.10760	hypothetical protein	2.0848	4038	2181	733		+		7628	2996
Tb927.9.9910	hypothetical protein, unlikely	6.56986	115	75	1		Not detected		N.D.
Tb927.9.8940	hypothetical protein, unlikely	5.06609	42	25	1		Not detected		N.D.
Tb927.9.13170	hypothetical protein, unlikely	4.75489	28	26	1		Not detected		N.D.
Tb927.1.3330	hypothetical protein, unlikely	3.85798	18	11	1		Not detected		N.D.
Tb927.9.13190	hypothetical protein, unlikely	3.75489	17	10	1		Not detected		N.D.
Tb927.9.9890	hypothetical protein, unlikely	3.70044	16	10	1		Not detected		N.D.
Tb927.1.3340	hypothetical protein, unlikely	3.39232	15	6	1		Not detected		N.D.
Tb927.9.3730	hypothetical protein, unlikely (1L12.40)	3.67243	17	34	2		Not detected		N.D.
Tb927.9.15970	hypothetical protein, unlikely	3.58496	34	14	2		+		N.D.
Tb927.10.13050	hypothetical protein, unlikely	6.65821	345	261	3		Not detected		N.D.
Tb927.1.3770	hypothetical protein, unlikely	2.41504	19	13	3		Not detected		N.D.
Tb927.9.15960	hypothetical protein, unlikely	3.10852	42	27	4		+		N.D.
Tb927.9.8930	hypothetical protein, unlikely	2.35755	21	20	4		+		N.D.
Tb927.9.13180	hypothetical protein, unlikely	3.96347	97	59	5		Not detected		N.D.
Tb927.1.1510	hypothetical protein, unlikely	2.37851	31	21	5		Not detected		N.D.
Tb927.9.7840	hypothetical protein, unlikely	2.03562	24	17	5		+		N.D.
Tb927.11.5930	hypothetical protein, unlikely	2.85798	48	39	6		+		N.D.
Tb927.10.50	hypothetical protein, unlikely	2.52356	39	30	6		+		3231	1529
Tb927.1.3650	hypothetical protein, unlikely	2.59826	73	36	9		Not detected		N.D.
Tb927.1.3500	hypothetical protein, unlikely	3.86153	242	165	14		Not detected		N.D.
Tb927.9.4380	hypothetical protein, unlikely	2.71989	127	97	17		Not detected		N.D.
Tb927.9.11180	hypothetical protein, unlikely	3.8501	284	264	19		Not detected		N.D.
Tb927.1.1460	hypothetical protein, unlikely	2.09954	116	64	21		+		N.D.
Tb927.9.3720	hypothetical protein, unlikely (1L12.35)	2.44746	129	111	22		Not detected		N.D.
Tb927.1.3510	hypothetical protein, unlikely	2.51536	154	109	23		Not detected		N.D.
Tb927.9.13410	hypothetical protein, unlikely	4.42487	658	373	24		Not detected		N.D.
Tb927.1.2090	hypothetical protein, unlikely	2.82782	211	144	25		Not detected		N.D.
Tb927.9.2680	hypothetical protein, unlikely (3C4.425)	5.00075	1211	710	30		Not detected		N.D.
Tb927.1.4610	hypothetical protein, unlikely	3.70966	530	412	36		Not detected		N.D.
Tb927.9.2690	hypothetical protein, unlikely	3.46111	561	298	39		Not detected		N.D.
Tb927.1.4640	hypothetical protein, unlikely	3.45025	517	423	43		Not detected		N.D.
Tb927.1.3420	hypothetical protein, unlikely	2.54707	325	201	45		Not detected		N.D.
Tb927.9.8170	hypothetical protein, unlikely	2.62608	387	218	49		Not detected		N.D.
Tb927.1.3370	hypothetical protein, unlikely	2.36839	354	214	55		Not detected		N.D.
Tb927.9.2960	hypothetical protein, unlikely (3C4.310)	2.36388	363	265	61		Not detected		N.D.
Tb927.9.3710	hypothetical protein, unlikely (1L12.30)	2.06164	253	273	63		Not detected		N.D.
Tb927.1.3490	hypothetical protein, unlikely	4.1952	1446	972	66		Not detected		N.D.
Tb927.1.2720	hypothetical protein, unlikely	3.00409	634	425	66		Not detected		N.D.
Tb927.1.800	hypothetical protein, unlikely	3.67085	1134	700	72		Not detected		6833	7294
Tb927.9.8300	hypothetical protein, unlikely	2.04973	350	214	73		Not detected		N.D.
Tb927.9.7680	hypothetical protein, unlikely	2.30858	468	285	76		Not detected		N.D.
Tb927.1.3240	hypothetical protein, unlikely	3.86357	1296	1033	80		Not detected		N.D.
Tb927.1.3930	hypothetical protein, unlikely	3.03814	813	567	84		Not detected		N.D.
Tb927.9.5400	hypothetical protein, unlikely (28G16.260)	2.47935	589	359	85		Not detected		N.D.
Tb927.9.2880	hypothetical protein, unlikely (3C4.350)	2.19216	516	334	93		Not detected		N.D.
Tb927.10.15630	hypothetical protein, unlikely	3.76641	1648	992	97		Not detected		N.D.
Tb927.1.4290	hypothetical protein, unlikely	3.68491	1557	938	97		Not detected		N.D.
Tb927.9.4470	hypothetical protein, unlikely (1L12.430)	2.47674	702	556	113		Not detected		N.D.
Tb927.9.4170	hypothetical protein, unlikely (1L12.265)	2.3818	726	504	118		Not detected		N.D.
Tb927.9.8750	hypothetical protein, unlikely	2.0319	572	359	122		Not detected		N.D.
Tb927.9.2710	hypothetical protein, unlikely (3C4.410)	2.37178	774	551	128		Not detected		N.D.
Tb927.9.2500	hypothetical protein, unlikely	3.12076	1386	893	131		Not detected		N.D.
Tb927.9.4180	hypothetical protein, unlikely (1L12.260)	2.45355	876	592	134		Not detected		N.D.
Tb927.9.2950	hypothetical protein, unlikely (3C4.315)	2.27338	740	604	139		Not detected		N.D.
Tb927.9.11730	hypothetical protein, unlikely	4.21136	2980	2318	143		Not detected		N.D.
Tb927.9.14090	hypothetical protein, unlikely	2.01824	699	450	152		Not detected		N.D.
Tb927.9.6990	hypothetical protein, unlikely	5.18946	7213	4537	161		Not detected		N.D.
Tb927.9.8010	hypothetical protein, unlikely	3.10309	1710	1074	162		Not detected		N.D.
Tb927.1.4460	hypothetical protein, unlikely	3.50815	2540	1556	180		Not detected		N.D.
Tb927.9.12350	hypothetical protein, unlikely	2.67831	1526	868	187		Not detected		N.D.
Tb927.9.4490	hypothetical protein, unlikely (1L12.435)	3.67139	2942	1925	191		Not detected		N.D.
Tb927.1.4840	hypothetical protein, unlikely	2.08049	1105	584	214		Not detected		N.D.
Tb927.9.2480	hypothetical protein, unlikely	3.01784	2050	1449	216		Not detected		N.D.
Tb927.9.7280	hypothetical protein, unlikely	2.00473	1044	626	223		Not detected		N.D.
Tb927.10.7260	hypothetical protein, unlikely	2.88892	2187	1324	237		Not detected		N.D.
Tb927.1.5040	hypothetical protein, unlikely	2.15987	1256	889	240		Not detected		N.D.
Tb927.9.6980	hypothetical protein, unlikely	3.49028	3234	2250	244		Not detected		N.D.
Tb927.1.3140	hypothetical protein, unlikely	3.99286	4627	3238	247		Not detected		N.D.
Tb927.9.2040	hypothetical protein, unlikely	3.66857	3704	2654	250		Not detected		N.D.
Tb927.9.7460	hypothetical protein, unlikely	2.06697	1271	715	254		+		N.D.
Tb927.1.3920	hypothetical protein, unlikely	2.87145	2471	1671	283		Not detected		N.D.
Tb927.9.9460	hypothetical protein, unlikely	2.0039	1635	956	323		Not detected		N.D.
Tb927.1.4430	hypothetical protein, unlikely	2.73918	2529	1811	325		Not detected		N.D.
Tb927.9.1690	hypothetical protein, unlikely	2.07902	1606	988	329		Not detected		N.D.
Tb927.10.15560	hypothetical protein, unlikely	2.07815	1594	1093	341		Not detected		N.D.
Tb927.9.7450	hypothetical protein, unlikely	2.8612	3318	2059	370		+		N.D.
Tb927.9.1760	hypothetical protein, unlikely	2.37456	2338	1821	401		Not detected		N.D.
Tb927.9.12190	hypothetical protein, unlikely	2.04327	2221	1299	427		Not detected		N.D.
Tb927.9.10020	hypothetical protein, unlikely	2.18551	2819	2021	532		Not detected		N.D.
Tb927.9.4010	hypothetical protein, unlikely (1L12.165)	3.24061	6555	4069	562		Not detected		N.D.
Tb927.9.3940	hypothetical protein, unlikely (1L12.130)	3.22517	6417	4150	565		Not detected		N.D.
Tb927.9.5310	hypothetical protein, unlikely (28G16.215)	2.06299	2635	2098	607		Not detected		5540	7710
Tb927.9.5660	hypothetical protein, unlikely (28G16.375)	3.19627	6862	4852	639		Not detected		N.D.
Tb927.4.3298	tRNA Valine	4.78136	35	20	1
Tb10_tRNA_Pro_1:tRNA	tRNA Proline	4.20945	23	14	1
Tb927_09_v4.snoRNA.0069	C/D snoRNA	2.9542	20	11	2
Tb927.4.4663	tRNA Selenocysteine	2.9542	25	6	2
Tb10_tRNA_Asn_1:tRNA	tRNA Arginine?	2.80735	19	9	2
Tb10_tRNA_Leu_1:tRNA	Tb10_tRNA_Leu_1:tRNA	2.58496	16	8	2
Tb927_09_v4.snoRNA.0067	C/D snoRNA	2.52356	13	10	2
Tb927_09_v4.snoRNA.0072	C/D snoRNA	2.39232	13	8	2
Tb927_09_v4.snoRNA.0070	C/D snoRNA	2.24793	9	10	2
Tb927_10_v4.snoRNA.0040:snoRNA	C/D snoRNA	2.70044	25	14	3
Tb927.7.6845	tRNA Lysine	2.58496	15	21	3
Tb927_09_v4.snoRNA.0065	C/D snoRNA	2.05889	11	14	3
Tb927_09_v4.snoRNA.0068	C/D snoRNA	2.05889	17	8	3
Tb927.8.2663	tRNA Asparagine	3.85798	69	47	4
Tb927.8.2851	tRNA Isoleucine	3.7761	83	54	5
Tb927.4.3193	tRNA Valine	2.74416	43	24	5
Tb927.7.6826	tRNA Alanine	2.16993	20	25	5
Tb11_snoRNA_0029	C/D snoRNA, TB11C4C1	2.41954	63	44	10
Tb11_snoRNA_0005	C/D snoRNA, TB11C4C1	2.01495	48	49	12
Tb927_10_v4.snoRNA.0051:snoRNA	H/ACA-like snoRNA	3.41181	187	111	14
Tb927_10_v4.snoRNA.0025:snoRNA	C/D snoRNA	3.09954	140	100	14
Tb927_10_v4.snoRNA.0024:snoRNA	C/D snoRNA	4.16284	374	235	17
Tb927_10_v4.snoRNA.0038:snoRNA	H/ACA-like snoRNA	3.43741	210	180	18
Tb927_10_v4.snoRNA.0039:snoRNA	H/ACA-like snoRNA	3.25172	216	165	20
Tb927_10_v4.snoRNA.0050:snoRNA	H/ACA-like snoRNA	2.85798	174	116	20
Tb927.8.2666	tRNA Tryptophan	2.45943	136	84	20
Tb927_10_v4.snoRNA.0056:snoRNA	H/ACA-like snoRNA	2.34147	145	78	22
Tb927_10_v4.snoRNA.0049:snoRNA	H/ACA-like snoRNA	2.53713	158	109	23
Tb10_snoRNA_0055:snoRNA	C/D snoRNA, TB10C4C2	2	84	83	23
Tb927_10_v4.snoRNA.0022:snoRNA	C/D snoRNA	3.23522	335	230	30
Tb927_10_v4.snoRNA.0080:snoRNA	H/ACA-like snoRNA	3.14839	273	259	30
Tb10_snoRNA_0049:snoRNA	H/ACA snoRNA, TB10Cs4H2	2.71882	220	175	30
Tb10_snoRNA_0034:snoRNA	H/ACA snoRNA, TB10Cs4H2	2.69674	208	181	30
Tb927_10_v4.snoRNA.0023:snoRNA	C/D snoRNA	3.18023	341	221	31
Tb927_10_v4.snoRNA.0041:snoRNA	H/ACA-like snoRNA	2.64746	229	172	32
Tb10_snoRNA_0041:snoRNA	H/ACA snoRNA, TB10Cs4H2	2	125	108	32
Tb927_10_v4.snoRNA.0079:snoRNA	H/ACA-like snoRNA	2.89268	264	241	34
Tb927_10_v4.snoRNA.0036:snoRNA	H/ACA-like snoRNA	2.34717	210	136	34
Tb927_10_v4.snoRNA.0043:snoRNA	H/ACA-like snoRNA	2.12338	182	123	35
Tb927_10_v4.snoRNA.0064:snoRNA	C/D snoRNA	3.30581	411	301	36
Tb927_10_v4.snoRNA.0044:snoRNA	H/ACA-like snoRNA	2.08057	189	124	37
Tb927_10_v4.snoRNA.0052:snoRNA	C/D snoRNA	2.00972	179	119	37
Tb927_10_v4.snoRNA.0037:snoRNA	H/ACA-like snoRNA	3.6754	593	378	38
Tb927_10_v4.snoRNA.0081:snoRNA	H/ACA-like snoRNA	2.69209	248	269	40
Tb927_10_v4.snoRNA.0026:snoRNA	C/D snoRNA	2.47897	265	181	40
Tb927_10_v4.snoRNA.0021:snoRNA	C/D snoRNA	2.12626	203	155	41
Tb927_10_v4.snoRNA.0002:snoRNA	H/ACA-like snoRNA	3.07039	441	315	45
Tb927_10_v4.snoRNA.0042:snoRNA	H/ACA-like snoRNA	2.17703	249	158	45
Tb927_10_v4.snoRNA.0004:snoRNA	H/ACA-like snoRNA	2.93587	389	315	46
Tb927_10_v4.snoRNA.0003:snoRNA	H/ACA-like snoRNA	2.81783	385	306	49
Tb927_10_v4.snoRNA.0027:snoRNA	C/D snoRNA	2.70261	408	256	51
Tb927_10_v4.snoRNA.0029:snoRNA	H/ACA-like snoRNA	2	222	156	52
Tb927_10_v4.snoRNA.0055:snoRNA	H/ACA-like snoRNA	2.03386	243	162	53
Tb927_10_v4.snoRNA.0015:snoRNA	C/D snoRNA	2.07446	247	201	57
Tb927_10_v4.snoRNA.0001:snoRNA	H/ACA-like snoRNA	2.48829	407	300	63
Tb927_10_v4.snoRNA.0019:snoRNA	C/D snoRNA	2.17991	336	244	64
Tb927_10_v4.snoRNA.0065:snoRNA	C/D snoRNA	3.27798	682	579	65
Tb927_10_v4.snoRNA.0067:snoRNA	C/D snoRNA	3.09433	703	561	74
Tb927_10_v4.snoRNA.0072:snoRNA	H/ACA-like snoRNA	2	311	225	74
Tb927_10_v4.snoRNA.0063:snoRNA	C/D snoRNA	3.08523	715	575	76
Tb927_10_v4.snoRNA.0006:snoRNA	C/D snoRNA	2.62305	547	451	81
Tb927_10_v4.snoRNA.0032:snoRNA	H/ACA-like snoRNA	2.46428	483	411	81
Tb927_10_v4.snoRNA.0009:snoRNA	C/D snoRNA	2.30675	487	364	86
Tb927_10_v4.snoRNA.0035:snoRNA	H/ACA-like snoRNA	2.37026	532	409	91
Tb927_10_v4.snoRNA.0066:snoRNA	C/D snoRNA	2.85745	733	615	93
Tb10_snoRNA_0084:snoRNA	C/D snoRNA, TB10C3C3	2.41504	524	468	93
Tb927_10_v4.snoRNA.0005:snoRNA	C/D snoRNA	2.31415	488	437	93
Tb927_10_v4.snoRNA.0033:snoRNA	H/ACA-like snoRNA	2.31578	505	431	94
Tb927_10_v4.snoRNA.0008:snoRNA	C/D snoRNA	2.35792	523	451	95
Tb927_10_v4.snoRNA.0007:snoRNA	C/D snoRNA	2.25257	514	420	98
Tb927_10_v4.snoRNA.0010:snoRNA	C/D snoRNA	2.5775	748	601	113
Tb927_10_v4.snoRNA.0018:snoRNA	C/D snoRNA	2.09341	549	424	114
Tb927_10_v4.snoRNA.0034:snoRNA	H/ACA-like snoRNA	2.04847	461	419	114
Tb927_10_v4.snoRNA.0078:snoRNA	H/ACA-like snoRNA	3.145	1135	988	120
Tb927_10_v4.snoRNA.0061:snoRNA	C/D snoRNA	2.55308	814	618	122
Tb927.8.1387	5S(M5) ribosomal RNA	2.0315	765	181	124
Tb927.8.1386	5S(M5) ribosomal RNA	2.05855	821	174	128
Tb927_10_v4.snoRNA.0060:snoRNA	C/D snoRNA	2.39993	811	614	135
Tb927_10_v4.snoRNA.0062:snoRNA	C/D snoRNA	2.17914	831	582	156
Tb927_10_v4.snoRNA.0069:snoRNA	C/D snoRNA	2.57079	1033	892	162
Tb927_10_v4.snoRNA.0068:snoRNA	C/D snoRNA	2.37454	957	858	175
Tb927_10_v4.snoRNA.0071:snoRNA	C/D snoRNA	2.4108	989	936	181
Tb09_snoRNA_0001	C/D snoRNA, TB9C1C1	2.06912	830	603	183
Tb927_10_v4.snoRNA.0070:snoRNA	C/D snoRNA	2.35888	993	905	185
Tb927_10_v4.snoRNA.0077:snoRNA	C/D snoRNA	2.52972	1557	1261	244
Tb927_10_v4.snoRNA.0074:snoRNA	C/D snoRNA	2.48563	1502	1276	248
Tb927_10_v4.snoRNA.0012:snoRNA	C/D snoRNA	2.03197	1120	933	251
Tb927_10_v4.snoRNA.0014:snoRNA	C/D snoRNA	2.01353	1121	914	252
Tb927_10_v4.snoRNA.0076:snoRNA	C/D snoRNA	2.42434	1574	1228	261
Tb927_10_v4.snoRNA.0075:snoRNA	C/D snoRNA	2.41606	1516	1302	264
Tb927_10_v4.snoRNA.0013:snoRNA	C/D snoRNA	2.0177	1134	876	266
Tb927_10_v4.snoRNA.0011:snoRNA	C/D snoRNA	2.02783	1089	958	269
Tb927.7.6863	rRNA large subunit delta (M2),M2 ribosomal RNA	2.55385	3397	1007	375
Tb927.7.6886	rRNA large subunit delta (M2),M2 ribosomal RNA	2.31378	5043	1669	675
Tb927.3.3453	rRNA large subunit delta (M2)	2.30175	5076	1669	684
Tb927.3.3435	rRNA large subunit delta (M2)	2.26918	4984	1649	688
Tb09_rRNA_4	rRNA M2	2.0395	4208	1457	689
Tb927.3.3426	rRNA large subunit delta (M2)	2.23422	4868	1625	690
Tb927.3.3444	rRNA large subunit delta (M2)	2.23707	4976	1577	695
Tb927.2.1986	M2 ribosomal RNA	2.19604	4974	1716	730
Tb927.8.449	rRNA large subunit delta (M2)	2.09603	6323	2202	997
Tb927.6.183	rRNA large subunit delta (M2)	2.30668	8983	2970	1208
Tb927.2.1407	M2 ribosomal RNA	2.21707	9851	3214	1405
Tb927.2.1500	M2 ribosomal RNA	2.18395	9919	3104	1433
