# Supplementary material for: Depletion of the RNA-Binding Protein RBP33 Results in Increased Expression of Silenced RNA Polymerase II Transcripts in Trypanosoma brucei
Source: PLoS One. 2014 Sep 12;9(9):e107608. doi: 10.1371/journal.pone.0107608 (PMC4162612; doi:10.1371/journal.pone.0107608)
Supplement: Table S2 — Oligonucleotides used in this work. List of the oligonucleotides designed for Northern and quantitative RT-PCR assays. (XLSX) [file pone.0107608.s007.xlsx]

## Sheet: Hoja1
Table S2. Oligodeoxynucleotides used in this work
Name	Sequence (5'-3')	Purpose
AE28	TAACGCTATTATTAGAACAGTTTCTGTAC	miniexon oligonucleotide. To map the splice-acceptor site for Tb927.10.5720 mRNA by RT-PCR using AE340 as antisense oligonucleotide.
AE126	GCTGAAGTGCAGGAGAGCGGTAG	quantitation of pteridine transporter mRNA on chromosome X (PT-X, Tb927.10.9080) by qRT-PCR
AE186	GTTTTTGCTCGCAACAACTTCTACG
AE400	GCACCTGTCCCACGAGAATCTGCAGG	quantitation of flagelar transition zone component (FTZC, Tb927.10.8590) mRNA by qRT-PCR
AE401	GCACAGAAACTCTCGGAGGTGGCACG
AE390	CGACGTCAATGAGCGTACGGACGATGG	quantitation of Tb927.10.4720 mRNA by qRT-PCR
AE391	GCTTCAAGTACTCCAATGTGCGCAAAGC
AE340	CCTGCTGAACCAAAGCGGGAGACAGG	quantitation of Tb927.10.5720 mRNA by qRT-PCR (SSR)
AE690	GCTTACCGCACTGCCAATTACG
AE640	CCTACCTGAGCGACTTGGAAAGG	quantitation of actin mRNA (control) by qRT-PCR
AE641	GCATTTGCTGTGTACGATGCTGG
AE691	GCTTTGAAGCTTGTCGAGGTCC	quantitation of transcripts derived from SSR region between Tb927.2.3320 and Tb927.2.3330 by qRT-PCR
AE692	GGTTACGCTCTTGGGAAAAGACC
AE269	GGACAAACTGCCACAAACTACAAGGGATG	To amplify a probe to detect transcripts derived from the SSR between genes Tb927.7.1940 and Tb927.7.1950 by Northern analysis (probe A in Fig. 5)
AE270	GGTATTGATGGGGAGTGCCAGTACC
AE340	CCTGCTGAACCAAAGCGGGAGACAGG	To amplify a probe to detect transcripts derived from Tb927.10.5720 region by Northern analysis (probe B in Fig. 5)
AE341	GGATGGGAGGAAAAGCTTGCTGGATGG
AE678	GTAGTGAGGTCGCGTAATTAATGC	To amplify a probe to detect transcripts derived from the SSR between genes Tb927.10.5710 and Tb927.10.5720 by Northern analysis (probe C in Fig. 5)
AE679	CCTGTCTCCCGCTTTGGTTCAGCAGG
AE707	AACGTGGTGCCAGGGTCCAGTAC	To amplify a probe to detect transcripts derived from ingi/RIME retroposons by Northern analysis (Fig. 6)
AE708	CCATACCGGTCTCGACTGGTAGG
AE709	GCTCAGTTTACCGCGTACCTGG	To amplify a probe to detect transcripts derived from SLACs retroposons by Northern analysis (Fig. 6)
AE710	GTCCTCTCATCGAACCAGGAAGC
AE717	GACGTGAAAATACGCAATAGTGCAC	To amplify a probe to detect transcripts derived from CIR147 repeats by Northern analysis (Fig. 6)
AE718	CGTCAAATACGCGTTTATGCGTATG
AE720	ACTGATGTCTCGCTTCGACCCTTAAC	To amplify a probe to detect transcripts derived from Tb927.10.2390 by Northern analysis (probe A in Fig. S4). AE720 and AE721 are identical to those described in Tschudi et al (2012) BMC Genomics 13:427
AE721	CCAACAAACTTGCTTGCAGTCGGTC
AE722	GTGCTATGGGTTCTGATGTCATTCC	To amplify a probe to detect transcripts derived from the SSR between genes Tb927.10.2390 and Tb927.10.2400 by Northern analysis (probe B in Fig. S4)
AE723	GAAATTATCAGCGAAGTGGTAACATCG
